# Supplementary material for: Antifibrotic effect of xanthohumol in combination with praziquantel is associated with altered redox status and reduced iron accumulation during liver fluke-associated cholangiocarcinogenesis
Source: PeerJ. 2018 Jan 22;6:e4281. doi: 10.7717/peerj.4281 (PMC5784579; doi:10.7717/peerj.4281)
Supplement: Data S1 [file peerj-06-4281-s001.xlsx]

## Sheet: BW
		Mean of BW (g)
Groups	Days	1st week	2nd week	3rd week	4th week	5th week	6th week	7th week	8th week	9th week	10th week	11th week	12th week	13th week	14th week	15th week	16th week	17th week	18th week	19th week	20th week	21st week	22nd week	23rd week	24th week
ON	60	134	140.867	148.433	153.833	158.733	163.933	167.617	168.667	NA	NA	NA	NA	NA	NA	NA	NA	NA	NA	NA	NA	NA	NA	NA	NA
	90	146.4	154	159.2	165.4	170.6	175.8	186.6	183.6	189.2	191.2	196.2	198.4	NA	NA	NA	NA	NA	NA	NA	NA	NA	NA	NA	NA
	120	124.4	127.8	131.8	137.4	155.75	161.5	165.75	166.5	177.333	179.667	183.667	186.333	186.5	189	188.25	192.25	NA	NA	NA	NA	NA	NA	NA	NA
	180	125.4	127.4	134.4	148.8	148.8	151.8	155.4	157.8	160	157	167	169.5	170	173.25	175	175.5	175.5	175.75	176.25	173.5	172.667	151	151	153
XON	60	155.96	159.56	166.76	170.56	173.2	177.28	178.08	177.96	NA	NA	NA	NA	NA	NA	NA	NA	NA	NA	NA	NA	NA	NA	NA	NA
	90	130	139.2	143.6	150.6	153.2	156.6	161	164.8	168.4	167.6	173.4	174.4	NA	NA	NA	NA	NA	NA	NA	NA	NA	NA	NA	NA
	120	142.6	155.2	164	168.4	176.4	178.2	182	185.2	189.2	193.2	187.2	185.4	186	188.4	187.4	189.6	NA	NA	NA	NA	NA	NA	NA	NA
	180	141.125	149.125	154.625	157.75	162.5	170.625	174	177.25	178.875	182.625	181.625	191.25	192	193	196.429	193.714	196	199.667	206.2	207.6	208.2	208.8	204.6	208
ONP	60	132.55	137.517	143.458	151.358	158.471	163.258	168.842	169.142	NA	NA	NA	NA	NA	NA	NA	NA	NA	NA	NA	NA	NA	NA	NA	NA
	90	123.8	126	127.8	140.2	146.4	154.8	159.6	160.4	166	168	172	174.2	NA	NA	NA	NA	NA	NA	NA	NA	NA	NA	NA	NA
	120	125	130.2	133.6	139.4	145.6	150.2	155.4	158.2	164	166.2	171.2	172.8	176.4	179	178.6	183.4	NA	NA	NA	NA	NA	NA	NA	NA
	180	131.556	135.444	143.333	149.778	151	157.333	166.444	169.111	169.889	175.778	177.111	179.889	175.889	184.556	183.333	179.889	192.091	194.273	196.727	197	187.545	184.818	186.455	186
XONP	60	156.8	160.8	167.8	171.8	177	181.4	182.4	182.8	NA	NA	NA	NA	NA	NA	NA	NA	NA	NA	NA	NA	NA	NA	NA	NA
	90	129.2	137.2	142.6	149.6	157.8	163	167.2	163	176.6	178.8	180.4	186.8	NA	NA	NA	NA	NA	NA	NA	NA	NA	NA	NA	NA
	120	136.8	145.4	154.2	161.4	165.4	169.8	172.4	176	183	184.8	184.6	185.4	179.8	181.8	180.6	184	NA	NA	NA	NA	NA	NA	NA	NA
	180	136	140	148.5	150.5	153	159	163.25	167	167.875	169.75	165.5	166	173.667	186.6	187.4	187.8	190.2	186.8	188	181.5	201.667	204.333	203	202
NA: Not available		Mean of BW represents the average of body weight in each group/time

## Sheet: Liver per BW
Groups	Days	Hamster group No. 1	Hamster group No. 2	Hamster group No. 3	Hamster group No. 4	Hamster group No. 5
ON	60	0.0405946	0.0492642	0.0343695	0.0337827	0.0286444
	90	0.0365047	0.0353908	0.0319628	0.0286401	Death
	120	0.037695	0.030822	0.0347064	0.0379894	Death
	180	0.0537	0.038	Death	Death	Death
XON	60	0.0304459	0.0348749	0.0410578	0.0357741	Death
	90	0.0287	0.0296	0.0337	0.0367	0.0332
	120	0.030565	0.0381698	0.0363503	0.0355984	0.0358136
	180	0.0405	0.0384573	0.0380763	0.0382158	0.0501075
ONP	60	0.0337348	0.0325694	0.0375402	0.0400713	0.035706
	90	0.0323383	0.0235943	0.0257193	0.0246349	0.0290901
	120	0.0293914	0.0314239	0.0270138	0.0323223	0.0286791
	180	0.0327	0.0328	0.0334	0.0307	0.0344
XONP	60	0.0310834	0.032669	0.0321132	0.0292717	0.0350245
	90	0.0328728	0.0311657	0.0358427	0.031196	0.0356831
	120	0.0323333	0.0337302	0.0236527	0.0279304	0.034577
	180	0.0349376	0.033012	0.0330887	0.0280068	0.0364266
	The value of liver per BW represents each hamster at each time point

## Sheet: Survival data
Groups	Survival Days	Status
ON-1	30	0
ON-2	90	0
ON-3	120	0
ON-4	180	1
ON-5	180	1
XON-1	180	1
XON-2	180	1
XON-3	180	1
XON-4	180	1
XON-5	90	0
ONP-1	180	1
ONP-2	180	1
ONP-3	180	1
ONP-4	180	1
ONP-5	180	1
XONP-1	180	1
XONP-2	180	1
XONP-3	180	1
XONP-4	180	1
XONP-5	180	1
		0=Death
		1=Alive

## Sheet: Grading_8oxodG
ON 60 days	PS	IS	PS+IS	ON 90 days	PS	IS	PS+IS	ON 120 days	PS	IS	PS+IS	ON 180 days	PS	IS	PS+IS
1	4	2	6	1	4	2	6	1	5	2	7	1	5	3	8
2	5	2	7	2	4	2	6	2	5	2	7	2	5	3	8
3	5	2	7	3	5	2	7	3	5	3	8	3	5	3	8
4	5	2	7	4	3	1	4	4	5	2	7	4	5	3	8
5	5	3	8	5	3	1	4	5	5	3	8	5	5	3	8
6	4	1	5	6	5	2	7	6	3	2	5	6	5	3	8
7	4	1	5	7	5	2	7	7	5	3	8	7	5	3	8
8	5	3	8	8	5	2	7	8	5	3	8	8	5	3	8
9	3	1	4	9	4	3	7	9	5	3	8	9	5	2	7
10	4	2	6	10	5	1	6	10	3	2	5	10	5	2	7
11	4	2	6	11	5	2	7	11	5	3	8	11	5	3	8
12	5	2	7	12	5	2	7	12	5	3	8	12	5	3	8
13	5	3	8	13	5	2	7	13	5	2	7	13	5	2	7
14	4	3	7	14	3	1	4	14	5	2	7	14	4	2	6
15	3	1	4	15	3	2	5	15	4	2	6	15	5	3	8
16	3	1	4	16	3	2	5	16	3	3	6	16	5	3	8
17	4	1	5	17	4	2	6	17	4	3	7	17	5	3	8
18	5	3	8	18	5	2	7	18	5	2	7	18	5	2	7
19	5	2	7	19	5	2	7	19	5	2	7	19	5	2	7
20	4	2	6	20	5	3	8	20	4	3	7	20	4	2	6
		Average	6.25				6.2				7.05				7.55
		SD	1.37171				1.19649				0.944513				0.686333
XON 60 days	PS	IS	PS+IS	XON 90 days	PS	IS	PS+IS	XON 120 days	PS	IS	PS+IS	XON 180 days	PS	IS	PS+IS
1	2	1	3	1	0	0	0	1	5	1	6	1	1	1	2
2	3	1	4	2	1	1	2	2	5	1	6	2	4	1	5
3	3	1	4	3	1	1	2	3	5	1	6	3	3	1	4
4	4	1	5	4	3	3	6	4	4	3	7	4	4	1	5
5	5	2	7	5	4	2	6	5	4	1	5	5	3	1	4
6	5	2	7	6	5	3	8	6	5	3	8	6	5	1	6
7	5	2	7	7	5	2	7	7	5	3	8	7	4	1	5
8	4	1	5	8	5	2	7	8	5	1	6	8	4	1	5
9	4	1	5	9	4	1	5	9	4	1	5	9	4	3	7
10	5	1	6	10	4	2	6	10	4	1	5	10	5	3	8
11	4	1	5	11	4	2	6	11	5	1	6	11	0	0	0
12	4	1	5	12	3	2	5	12	5	2	7	12	2	1	3
13	5	2	7	13	4	1	5	13	4	1	5	13	4	1	5
14	4	1	5	14	4	1	5	14	4	1	5	14	5	1	6
15	4	1	5	15	5	1	6	15	5	1	6	15	5	1	6
16	4	3	7	16	4	1	5	16	5	3	8	16	3	1	4
17	4	3	7	17	3	3	6	17	5	1	6	17	5	1	6
18	3	2	5	18	3	3	6	18	2	1	3	18	4	1	5
19	5	1	6	19	4	1	5	19	4	1	5	19	3	1	4
20	5	1	6	20	4	1	5	20	4	1	5	20	3	1	4
		Average	5.55				5.15				5.9				4.7
		SD	1.19097				1.87153				1.25237				1.75019
		T-test	0.093127				0.0423288				0.00234702				4.44171e-07
ONP 60 days	PS	IS	PS+IS	ONP 90 days	PS	IS	PS+IS	ONP 120 days	PS	IS	PS+IS	ONP 180 days	PS	IS	PS+IS
1	4	1	5	1	4	1	5	1	2	1	3	1	3	1	4
2	3	1	4	2	4	1	5	2	2	1	3	2	3	1	4
3	2	1	3	3	5	1	6	3	2	1	3	3	4	1	5
4	3	1	4	4	3	1	4	4	3	2	5	4	2	1	3
5	3	1	4	5	3	1	4	5	2	1	3	5	2	1	3
6	4	1	5	6	2	1	3	6	2	1	3	6	0	0	0
7	0	0	0	7	2	1	3	7	2	1	3	7	0	0	0
8	1	1	2	8	0	0	0	8	1	1	2	8	2	2	4
9	4	1	5	9	0	0	0	9	4	1	5	9	3	2	5
10	4	2	6	10	5	2	7	10	3	1	4	10	3	2	5
11	4	1	5	11	2	1	3	11	3	1	4	11	3	1	4
12	3	1	4	12	2	1	3	12	3	1	4	12	4	1	5
13	3	1	4	13	4	1	5	13	2	1	3	13	4	3	7
14	4	1	5	14	3	1	4	14	2	1	3	14	2	1	3
15	5	2	7	15	2	1	3	15	2	3	5	15	2	1	3
16	4	1	5	16	5	2	7	16	3	3	6	16	2	1	3
17	3	1	4	17	4	1	5	17	2	3	5	17	2	2	4
18	3	1	4	18	3	1	4	18	2	1	3	18	2	2	4
19	4	2	6	19	3	1	4	19	2	1	3	19	3	1	4
20	4	2	6	20	3	2	5	20	3	1	4	20	2	1	3
		Average	4.4				4				3.7				3.65
		SD	1.53554				1.83533				1.0311				1.59852
		T-test	0.000271637				8.3467e-05				5.33554e-13				2.20329e-10
XONP 60 days	PS	IS	PS+IS	XONP 90 days	PS	IS	PS+IS	XONP 120 days	PS	IS	PS+IS	XONP 180 days	PS	IS	PS+IS
1	3	1	4	1	2	1	3	1	5	1	6	1	0	0	0
2	3	1	4	2	2	1	3	2	3	1	4	2	3	2	5
3	4	2	6	3	4	2	6	3	4	1	5	3	4	3	7
4	3	1	4	4	3	2	5	4	1	1	2	4	1	1	2
5	2	2	4	5	0	0	0	5	0	0	0	5	2	1	3
6	3	1	4	6	3	2	5	6	1	1	2	6	2	2	4
7	3	1	4	7	2	2	4	7	2	1	3	7	0	0	0
8	2	1	3	8	2	1	3	8	3	1	4	8	1	1	2
9	4	1	5	9	2	1	3	9	3	1	4	9	1	1	2
10	2	1	3	10	1	1	2	10	4	2	6	10	2	2	4
11	0	0	0	11	1	1	2	11	1	1	2	11	2	1	3
12	2	1	3	12	1	1	2	12	1	1	2	12	2	1	3
13	1	1	2	13	1	1	2	13	2	1	3	13	2	1	3
14	5	1	6	14	2	1	3	14	1	1	2	14	1	1	2
15	4	1	5	15	3	1	4	15	0	0	0	15	1	1	2
16	3	2	5	16	2	2	4	16	0	0	0	16	0	0	0
17	2	1	3	17	1	1	2	17	2	1	3	17	1	1	2
18	1	1	2	18	1	1	2	18	3	1	4	18	1	1	2
19	1	1	2	19	2	1	3	19	2	1	3	19	1	1	2
20	3	1	4	20	2	1	3	20	1	1	2	20	3	1	4
		Average	3.65				3.05				2.85				2.6
		SD	1.46089				1.35627				1.75544				1.6983
		T-test	1.0772e-06				2.39879e-09				2.37692e-10				6.0193e-12
		The proportion score (PS) was classified into 6 scales according to the percentage of stained cells.
				Score 0	Completely negative
				Score 1	<1/100
				Score 2	1/100–1/10
				Score 3	1/10–1/3
				Score 4	1/3–2/3
				Score 5	≥2/3
		The intensity score (IS) was classified into 4 scales according to the staining intensity.
				Score 0	Negative
				Score 1	Weak
				Score 2	Intermediate
				Score 3	Strong
		Allred score was calculated by the sum of the proportion score and intensity score, and was divided into eight categories (0 or 2–8).

## Sheet: Grading_TfR-1
ON 60 days	PS	IS	PS+IS	ON 90 days	PS	IS	PS+IS	ON 120 days	PS	IS	PS+IS	ON 180 days	PS	IS	PS+IS
1	5	1	6	1	5	1	6	1	4	1	5	1	5	3	8
2	5	1	6	2	5	2	7	2	5	1	6	2	5	3	8
3	4	2	6	3	5	2	7	3	5	1	6	3	5	3	8
4	4	1	5	4	5	2	7	4	5	1	6	4	5	3	8
5	3	1	4	5	5	2	7	5	5	1	6	5	5	3	8
6	3	2	5	6	5	3	8	6	5	2	7	6	5	2	7
7	5	1	6	7	5	3	8	7	5	3	8	7	4	3	7
8	5	1	6	8	5	1	6	8	5	1	6	8	4	3	7
9	4	1	5	9	5	1	6	9	5	1	6	9	5	2	7
10	4	1	5	10	5	2	7	10	5	2	7	10	5	2	7
11	5	1	6	11	5	2	7	11	5	2	7	11	4	3	7
12	4	1	5	12	5	1	6	12	5	2	7	12	4	3	7
13	3	1	4	13	4	1	5	13	5	2	7	13	4	3	7
14	5	1	6	14	4	1	5	14	5	3	8	14	3	3	6
15	5	3	8	15	5	1	6	15	5	2	7	15	5	3	8
16	4	1	5	16	5	2	7	16	3	3	6	16	5	3	8
17	4	3	7	17	5	2	7	17	5	2	7	17	5	3	8
18	4	2	6	18	3	1	4	18	5	3	8	18	3	2	5
19	4	2	6	19	4	1	5	19	5	2	7	19	3	2	5
20	4	1	5	20	3	1	4	20	5	2	7	20	4	1	5
		Average	5.6				6.25				6.7				7.05
		SD	0.940325				1.16416				0.801315				1.05006
XON 60 days	PS	IS	PS+IS	XON 90 days	PS	IS	PS+IS	XON 120 days	PS	IS	PS+IS	XON 180 days	PS	IS	PS+IS
1	4	1	5	1	5	1	6	1	5	3	8	1	5	1	6
2	5	2	7	2	5	1	6	2	5	2	7	2	5	1	6
3	5	2	7	3	4	1	5	3	5	2	7	3	4	1	5
4	3	2	5	4	4	1	5	4	4	2	6	4	4	2	6
5	3	2	5	5	4	1	5	5	5	3	8	5	4	3	7
6	4	1	5	6	4	1	5	6	3	2	5	6	3	2	5
7	5	2	7	7	5	1	6	7	3	2	5	7	4	3	7
8	4	3	7	8	5	1	6	8	4	2	6	8	3	1	4
9	5	2	7	9	4	1	5	9	4	3	7	9	3	1	4
10	4	1	5	10	4	1	5	10	5	1	6	10	4	1	5
11	4	1	5	11	5	1	6	11	4	1	5	11	4	1	5
12	5	1	6	12	2	1	3	12	5	1	6	12	4	1	5
13	5	1	6	13	3	1	4	13	3	1	4	13	3	1	4
14	2	1	3	14	4	2	6	14	5	1	6	14	4	1	5
15	3	1	4	15	4	2	6	15	5	1	6	15	4	1	5
16	4	1	5	16	5	1	6	16	4	1	5	16	4	1	5
17	2	1	3	17	5	1	6	17	4	1	5	17	5	2	7
18	5	1	6	18	5	1	6	18	2	1	3	18	5	1	6
19	4	2	6	19	5	1	6	19	3	2	5	19	4	1	5
20	4	2	6	20	5	1	6	20	3	1	4	20	3	1	4
		Average	5.5				5.45				5.7				5.3
		SD	1.23544				0.825578				1.30182				0.978721
		T-test	0.774989				0.0170873				0.00631881				3.25656e-06
ONP 60 days	PS	IS	PS+IS	ONP 90 days	PS	IS	PS+IS	ONP 120 days	PS	IS	PS+IS	ONP 180 days	PS	IS	PS+IS
1	5	1	6	1	4	1	5	1	4	1	5	1	5	1	6
2	5	1	6	2	4	1	5	2	4	1	5	2	4	1	5
3	5	1	6	3	4	2	6	3	4	1	5	3	4	1	5
4	5	1	6	4	4	3	7	4	4	2	6	4	4	1	5
5	5	1	6	5	4	3	7	5	4	1	5	5	5	1	6
6	4	1	5	6	3	1	4	6	4	1	5	6	3	1	4
7	5	1	6	7	4	1	5	7	4	1	5	7	3	1	4
8	3	2	5	8	4	1	5	8	4	1	5	8	3	1	4
9	3	2	5	9	4	1	5	9	5	1	6	9	4	1	5
10	3	1	4	10	4	1	5	10	4	1	5	10	4	1	5
11	4	1	5	11	4	3	7	11	3	1	4	11	4	1	5
12	4	1	5	12	4	1	5	12	3	1	4	12	3	2	5
13	4	1	5	13	4	1	5	13	2	1	3	13	3	2	5
14	4	1	5	14	3	1	4	14	4	1	5	14	4	1	5
15	4	1	5	15	4	3	7	15	4	1	5	15	3	2	5
16	3	2	5	16	4	3	7	16	4	1	5	16	4	1	5
17	2	2	4	17	4	1	5	17	5	1	6	17	3	2	5
18	3	3	6	18	3	3	6	18	5	2	7	18	3	1	4
19	3	2	5	19	4	1	5	19	4	1	5	19	3	1	4
20	3	2	5	20	4	1	5	20	3	1	4	20	4	1	5
		Average	5.25				5.5				5				4.85
		SD	0.638666				1				0.858395				0.587143
		T-test	0.177657				0.0352284				1.30267e-07				4.14104e-09
XONP 60 days	PS	IS	PS+IS	XONP 90 days	PS	IS	PS+IS	XONP 120 days	PS	IS	PS+IS	XONP 180 days	PS	IS	PS+IS
1	4	1	5	1	5	1	6	1	4	1	5	1	3	1	4
2	4	1	5	2	5	1	6	2	3	2	5	2	3	1	4
3	4	1	5	3	4	1	5	3	4	2	6	3	4	2	6
4	4	2	6	4	3	1	4	4	4	1	5	4	3	1	4
5	4	1	5	5	3	1	4	5	4	1	5	5	3	1	4
6	4	1	5	6	3	2	5	6	4	1	5	6	4	1	5
7	3	2	5	7	3	2	5	7	5	2	7	7	2	2	4
8	3	1	4	8	3	2	5	8	3	1	4	8	4	2	6
9	4	1	5	9	3	2	5	9	4	1	5	9	4	1	5
10	3	3	6	10	4	2	6	10	3	1	4	10	2	2	4
11	4	1	5	11	4	1	5	11	3	1	4	11	3	1	4
12	4	1	5	12	4	1	5	12	3	1	4	12	4	1	5
13	5	1	6	13	4	1	5	13	3	1	4	13	4	1	5
14	4	1	5	14	3	1	4	14	2	1	3	14	3	1	4
15	4	3	7	15	3	1	4	15	3	1	4	15	3	1	4
16	3	2	5	16	4	2	6	16	4	1	5	16	2	1	3
17	4	2	6	17	3	1	4	17	4	1	5	17	3	1	4
18	4	2	6	18	4	1	5	18	3	1	4	18	3	1	4
19	4	1	5	19	4	3	7	19	2	1	3	19	3	1	4
20	4	1	5	20	5	1	6	20	3	3	6	20	4	1	5
		Average	5.3				5.1				4.65				4.4
		SD	0.656947				0.852242				0.988087				0.753937
		T-test	0.250295				0.00108174				1.64281e-08				9.02063e-11
		The proportion score (PS) was classified into 6 scales according to the percentage of stained cells.
				Score 0	Completely negative
				Score 1	<1/100
				Score 2	1/100–1/10
				Score 3	1/10–1/3
				Score 4	1/3–2/3
				Score 5	≥2/3
		The intensity score (IS) was classified into 4 scales according to the staining intensity.
				Score 0	Negative
				Score 1	Weak
				Score 2	Intermediate
				Score 3	Strong
		Allred score was calculated by the sum of the proportion score and intensity score, and was divided into eight categories (0 or 2–8).

## Sheet: Grading_CD44
ON 60 days	PS	IS	PS+IS	ON 90 days	PS	IS	PS+IS	ON 120 days	PS	IS	PS+IS	ON 180 days	PS	IS	PS+IS
1	3	1	4	1	3	1	4	1	5	2	7	1	5	1	6
2	3	1	4	2	3	2	5	2	4	2	6	2	4	2	6
3	3	2	5	3	4	1	5	3	5	2	7	3	5	3	8
4	4	1	5	4	3	2	5	4	5	1	6	4	4	3	7
5	3	1	4	5	5	1	6	5	4	1	5	5	5	2	7
6	2	2	4	6	5	1	6	6	5	3	8	6	5	1	6
7	2	1	3	7	4	2	6	7	4	3	7	7	5	3	8
8	1	1	2	8	5	3	8	8	4	3	7	8	5	2	7
9	2	1	3	9	4	3	7	9	4	3	7	9	5	1	6
10	3	2	5	10	3	3	6	10	5	3	8	10	5	3	8
11	1	1	2	11	3	1	4	11	5	2	7	11	4	3	7
12	3	1	4	12	2	1	3	12	4	2	6	12	3	3	6
13	3	1	4	13	3	2	5	13	4	3	7	13	4	2	6
14	2	1	3	14	3	1	4	14	3	2	5	14	5	3	8
15	3	1	4	15	3	2	5	15	4	3	7	15	4	3	7
16	4	2	6	16	3	1	4	16	4	3	7	16	5	3	8
17	4	1	5	17	3	1	4	17	4	3	7	17	4	3	7
18	2	1	3	18	3	2	5	18	5	3	8	18	4	2	6
19	4	1	5	19	1	1	2	19	4	3	7	19	5	1	6
20	3	2	5	20	1	1	2	20	4	2	6	20	5	2	7
		Average	4				4.8				6.75				6.85
		SD	1.07606				1.50787				0.850696				0.812728
XON 60 days	PS	IS	PS+IS	XON 90 days	PS	IS	PS+IS	XON 120 days	PS	IS	PS+IS	XON 180 days	PS	IS	PS+IS
1	1	1	2	1	2	1	3	1	3	1	4	1	0	0	0
2	3	1	4	2	2	2	4	2	3	2	5	2	5	1	6
3	1	1	2	3	2	3	5	3	3	1	4	3	4	1	5
4	2	1	3	4	3	2	5	4	3	2	5	4	2	2	4
5	3	2	5	5	2	2	4	5	1	1	2	5	3	2	5
6	0	0	0	6	2	2	4	6	1	1	2	6	2	1	3
7	1	1	2	7	0	0	0	7	3	1	4	7	3	1	4
8	2	1	3	8	1	1	2	8	4	2	6	8	3	1	4
9	1	1	2	9	2	2	4	9	3	1	4	9	1	1	2
10	2	1	3	10	3	2	5	10	3	1	4	10	2	1	3
11	2	1	3	11	1	1	2	11	1	1	2	11	1	1	2
12	3	2	5	12	1	1	2	12	2	1	3	12	2	1	3
13	1	1	2	13	1	1	2	13	1	1	2	13	3	1	4
14	2	2	4	14	3	1	4	14	1	2	3	14	1	1	2
15	3	1	4	15	2	1	3	15	0	0	0	15	3	2	5
16	3	1	4	16	4	1	5	16	3	2	5	16	2	3	5
17	3	2	5	17	2	1	3	17	3	1	4	17	2	1	3
18	0	0	0	18	1	1	2	18	2	3	5	18	1	1	2
19	0	0	0	19	4	2	6	19	1	2	3	19	0	0	0
20	1	1	2	20	4	2	6	20	3	1	4	20	2	2	4
		Average	2.75				3.55				3.55				3.3
		SD	1.58529				1.57196				1.43178				1.62546
		T-test	0.00626172				0.0143493				1.07159e-09				1.77075e-09
ONP 60 days	PS	IS	PS+IS	ONP 90 days	PS	IS	PS+IS	ONP 120 days	PS	IS	PS+IS	ONP 180 days	PS	IS	PS+IS
1	0	0	0	1	0	0	0	1	4	1	5	1	1	1	2
2	4	1	5	2	0	0	0	2	0	0	0	2	0	0	0
3	3	1	4	3	0	0	0	3	1	1	2	3	1	1	2
4	1	1	2	4	0	0	0	4	1	1	2	4	0	0	0
5	0	0	0	5	0	0	0	5	0	0	0	5	0	0	0
6	1	1	2	6	0	0	0	6	0	0	0	6	0	0	0
7	0	0	0	7	1	1	2	7	0	0	0	7	0	0	0
8	0	0	0	8	0	0	0	8	0	0	0	8	0	0	0
9	0	0	0	9	0	0	0	9	0	0	0	9	0	0	0
10	1	1	2	10	1	1	2	10	0	0	0	10	0	0	0
11	5	1	6	11	0	0	0	11	0	0	0	11	3	1	4
12	2	1	3	12	0	0	0	12	1	1	2	12	0	0	0
13	1	1	2	13	0	0	0	13	0	0	0	13	4	1	5
14	0	0	0	14	0	0	0	14	0	0	0	14	0	0	0
15	3	1	4	15	1	1	2	15	0	0	0	15	0	0	0
16	3	1	4	16	0	0	0	16	0	0	0	16	0	0	0
17	0	0	0	17	0	0	0	17	1	1	2	17	0	0	0
18	1	1	2	18	0	0	0	18	0	0	0	18	1	1	2
19	2	1	3	19	0	0	0	19	0	0	0	19	0	0	0
20	3	1	4	20	1	1	2	20	0	0	0	20	0	0	0
		Average	2.15				0.4				0.65				0.75
		SD	1.92696				0.820783				1.30888				1.48235
		T-test	0.00076387				2.3339e-12				3.98163e-18				3.58203e-16
XONP 60 days	PS	IS	PS+IS	XONP 90 days	PS	IS	PS+IS	XONP 120 days	PS	IS	PS+IS	XONP 180 days	PS	IS	PS+IS
1	0	0	0	1	0	0	0	1	1	1	2	1	0	0	0
2	1	1	2	2	0	0	0	2	1	1	2	2	0	0	0
3	2	1	3	3	0	0	0	3	1	1	2	3	3	1	4
4	0	0	0	4	0	0	0	4	0	0	0	4	2	2	4
5	2	1	3	5	0	0	0	5	0	0	0	5	0	0	0
6	1	1	2	6	0	0	0	6	0	0	0	6	0	0	0
7	2	1	3	7	0	0	0	7	0	0	0	7	0	0	0
8	1	1	2	8	0	0	0	8	0	0	0	8	0	0	0
9	0	0	0	9	0	0	0	9	0	0	0	9	0	0	0
10	1	1	2	10	0	0	0	10	0	0	0	10	0	0	0
11	3	2	5	11	1	1	2	11	3	1	4	11	0	0	0
12	1	1	2	12	0	0	0	12	0	0	0	12	0	0	0
13	1	1	2	13	0	0	0	13	0	0	0	13	0	0	0
14	1	1	2	14	0	0	0	14	0	0	0	14	0	0	0
15	2	2	4	15	0	0	0	15	0	0	0	15	1	1	2
16	1	1	2	16	0	0	0	16	0	0	0	16	0	0	0
17	0	0	0	17	0	0	0	17	0	0	0	17	0	0	0
18	2	3	5	18	0	0	0	18	0	0	0	18	1	1	2
19	0	0	0	19	0	0	0	19	0	0	0	19	0	0	0
20	1	1	2	20	0	0	0	20	1	1	2	20	0	0	0
		Average	2.05				0.1				0.6				0.6
		SD	1.53811				0.447214				1.14248				1.31389
		T-test	4.92216e-05				3.95078e-12				2.77953e-20				2.92288e-18
		The proportion score (PS) was classified into 6 scales according to the percentage of stained cells.
				Score 0	Completely negative
				Score 1	<1/100
				Score 2	1/100–1/10
				Score 3	1/10–1/3
				Score 4	1/3–2/3
				Score 5	≥2/3
		The intensity score (IS) was classified into 4 scales according to the staining intensity.
				Score 0	Negative
				Score 1	Weak
				Score 2	Intermediate
				Score 3	Strong
		Allred score was calculated by the sum of the proportion score and intensity score, and was divided into eight categories (0 or 2–8).

## Sheet: Grading_phospho-p38
ON 60 days	PS	IS	PS+IS	ON 90 days	PS	IS	PS+IS	ON 120 days	PS	IS	PS+IS	ON 180 days	PS	IS	PS+IS
1	1	1	2	1	3	1	4	1	4	1	5	1	3	1	4
2	1	1	2	2	3	1	4	2	2	1	3	2	2	1	3
3	2	3	5	3	3	1	4	3	3	1	4	3	2	1	3
4	3	3	6	4	3	2	5	4	3	2	5	4	2	1	3
5	1	2	3	5	3	2	5	5	3	2	5	5	1	1	2
6	1	1	2	6	5	3	8	6	2	2	4	6	2	1	3
7	1	1	2	7	1	1	2	7	1	1	2	7	1	1	2
8	1	2	3	8	2	2	4	8	1	1	2	8	1	1	2
9	4	3	7	9	3	1	4	9	2	2	4	9	2	1	3
10	4	3	7	10	2	1	3	10	1	1	2	10	1	1	2
11	1	1	2	11	4	3	7	11	1	1	2	11	0	0	0
12	2	1	3	12	4	2	6	12	1	1	2	12	0	0	0
13	1	1	2	13	3	3	6	13	4	1	5	13	0	0	0
14	2	1	3	14	4	2	6	14	4	1	5	14	0	0	0
15	1	1	2	15	4	1	5	15	3	2	5	15	3	2	5
16	1	1	2	16	3	1	4	16	2	1	3	16	4	1	5
17	2	1	3	17	3	1	4	17	1	1	2	17	1	1	2
18	1	1	2	18	1	1	2	18	1	2	3	18	1	1	2
19	2	1	3	19	1	1	2	19	1	2	3	19	1	1	2
20	2	1	3	20	1	1	2	20	2	1	3	20	2	1	3
		Average	3.2				4.35				3.45				2.3
		SD	1.67332				1.69442				1.23438				1.49032
XON 60 days	PS	IS	PS+IS	XON 90 days	PS	IS	PS+IS	XON 120 days	PS	IS	PS+IS	XON 180 days	PS	IS	PS+IS
1	0	0	0	1	3	1	4	1	0	0	0	1	3	1	4
2	0	0	0	2	1	1	2	2	0	0	0	2	2	1	3
3	2	0	2	3	0	0	0	3	0	0	0	3	0	0	0
4	0	0	0	4	0	0	0	4	0	0	0	4	0	0	0
5	0	0	0	5	0	0	0	5	0	0	0	5	0	0	0
6	1	1	2	6	0	0	0	6	2	1	3	6	1	1	2
7	1	1	2	7	2	1	3	7	1	1	2	7	0	0	0
8	0	0	0	8	3	1	4	8	1	1	2	8	1	1	2
9	0	0	0	9	1	1	2	9	0	0	0	9	0	0	0
10	0	0	0	10	0	0	0	10	0	0	0	10	0	0	0
11	0	0	0	11	1	1	2	11	1	1	2	11	0	0	0
12	0	0	0	12	1	1	2	12	0	0	0	12	0	0	0
13	2	1	3	13	0	0	0	13	0	0	0	13	0	0	0
14	1	1	2	14	0	0	0	14	0	0	0	14	0	0	0
15	0	0	0	15	0	0	0	15	1	2	3	15	0	0	0
16	0	0	0	16	2	1	3	16	0	0	0	16	0	0	0
17	1	1	2	17	0	0	0	17	1	1	2	17	0	0	0
18	2	2	4	18	2	2	4	18	0	0	0	18	0	0	0
19	2	2	4	19	1	2	3	19	0	0	0	19	1	1	2
20	3	2	5	20	1	2	3	20	0	0	0	20	1	1	2
		Average	1.3				1.6				0.7				0.75
		SD	1.65752				1.60263				1.12858				1.25132
		T-test	0.00088707				5.68607e-06				8.6248e-09				0.00103577
ONP 60 days	PS	IS	PS+IS	ONP 90 days	PS	IS	PS+IS	ONP 120 days	PS	IS	PS+IS	ONP 180 days	PS	IS	PS+IS
1	0	0	0	1	0	0	0	1	0	0	0	1	1	1	2
2	0	0	0	2	0	0	0	2	0	0	0	2	1	1	2
3	2	1	3	3	0	0	0	3	0	0	0	3	0	0	0
4	2	1	3	4	0	0	0	4	0	0	0	4	0	0	0
5	1	1	2	5	0	0	0	5	0	0	0	5	0	0	0
6	0	0	0	6	0	0	0	6	0	0	0	6	0	0	0
7	0	0	0	7	0	0	0	7	1	1	2	7	0	0	0
8	0	0	0	8	0	0	0	8	2	1	3	8	0	0	0
9	1	1	2	9	0	0	0	9	0	0	0	9	0	0	0
10	0	0	0	10	1	1	2	10	0	0	0	10	0	0	0
11	0	0	0	11	0	0	0	11	1	1	2	11	1	1	2
12	0	0	0	12	0	0	0	12	1	1	2	12	1	1	2
13	0	0	0	13	0	0	0	13	2	1	3	13	0	0	0
14	0	0	0	14	0	0	0	14	0	0	0	14	0	0	0
15	0	0	0	15	0	0	0	15	0	0	0	15	0	0	0
16	0	0	0	16	0	0	0	16	0	0	0	16	0	0	0
17	0	0	0	17	0	0	0	17	0	0	0	17	0	0	0
18	0	0	0	18	0	0	0	18	0	0	0	18	0	0	0
19	0	0	0	19	1	1	2	19	0	0	0	19	0	0	0
20	1	1	2	20	1	1	2	20	0	0	0	20	0	0	0
		Average	0.6				0.3				0.6				0.4
		SD	1.09545				0.732695				1.09545				0.820783
		T-test	1.71342e-06				3.3199e-10				2.90142e-09				2.45822e-05
XONP 60 days	PS	IS	PS+IS	XONP 90 days	PS	IS	PS+IS	XONP 120 days	PS	IS	PS+IS	XONP 180 days	PS	IS	PS+IS
1	1	1	2	1	0	0	0	1	3	1	4	1	1	1	2
2	2	1	3	2	1	1	2	2	2	1	3	2	1	1	2
3	0	0	0	3	0	0	0	3	1	1	2	3	0	0	0
4	0	0	0	4	0	0	0	4	1	1	2	4	0	0	0
5	0	0	0	5	0	0	0	5	0	0	0	5	0	0	0
6	0	0	0	6	0	0	0	6	0	0	0	6	0	0	0
7	0	0	0	7	0	0	0	7	0	0	0	7	0	0	0
8	0	0	0	8	0	0	0	8	0	0	0	8	0	0	0
9	0	0	0	9	0	0	0	9	0	0	0	9	1	1	2
10	1	1	2	10	0	0	0	10	0	0	0	10	0	0	0
11	0	0	0	11	1	1	2	11	1	1	2	11	0	0	0
12	0	0	0	12	0	0	0	12	1	1	2	12	0	0	0
13	0	0	0	13	0	0	0	13	1	1	2	13	0	0	0
14	0	0	0	14	0	0	0	14	0	0	0	14	0	0	0
15	0	0	0	15	0	0	0	15	0	0	0	15	0	0	0
16	0	0	0	16	0	0	0	16	0	0	0	16	0	0	0
17	0	0	0	17	0	0	0	17	0	0	0	17	0	0	0
18	1	1	2	18	0	0	0	18	0	0	0	18	1	1	2
19	0	0	0	19	0	0	0	19	0	0	0	19	1	1	2
20	0	0	0	20	0	0	0	20	0	0	0	20	0	0	0
		Average	0.45				0.2				0.85				0.5
		SD	0.944513				0.615587				1.26803				0.888523
		T-test	4.58424e-07				2.86828e-10				9.45542e-08				6.02391e-05
		The proportion score (PS) was classified into 6 scales according to the percentage of stained cells.
				Score 0	Completely negative
				Score 1	<1/100
				Score 2	1/100–1/10
				Score 3	1/10–1/3
				Score 4	1/3–2/3
				Score 5	≥2/3
		The intensity score (IS) was classified into 4 scales according to the staining intensity.
				Score 0	Negative
				Score 1	Weak
				Score 2	Intermediate
				Score 3	Strong
		Allred score was calculated by the sum of the proportion score and intensity score, and was divided into eight categories (0 or 2–8).
